# Supplementary material for: Altered nicotine reward-associated behavior following α4 nAChR subunit deletion in ventral midbrain
Source: PLoS One. 2017 Jul 31;12(7):e0182142. doi: 10.1371/journal.pone.0182142 (PMC5536316; doi:10.1371/journal.pone.0182142)
Supplement: S1 File — Complete data set for results reported in Fig 2, S2, S3 and S4 Figs. (XLSX) [file pone.0182142.s007.xlsx]

## Sheet: Sheet1
Subj.	Group	Sex	Body Weight (g)																															Volume of Nicotine Intake (mL)
			10 µg/ml				25 µg/ml				50 µg/ml				100 µg/ml				150 µg/ml				200 µg/ml				10	25	50	100	150	200		10 µg/ml				25 µg/ml				50 µg/ml				100 µg/ml
			D1	D2	D3	D4	D5	D6	D7	D8	D9	D10	D11	D12	D13	D14	D15	D16	D17	D18	D19	D20	D21	D22	D23	D24								D1	D2	D3	D4	D5	D6	D7	D8	D9	D10	D11	D12	D13	D14	D15	D16
1	GFP	M	26.3	26.4	26.4	25.7	25.7	25.9	25.9	25.9	25.9	26.4	26.4	26.4	26.4	26.2	26.2	26.3	26.3	26.1	26.1	26	26	26.3	26.3	26.3	26.2	25.85	26.275	26.275	26.125	26.225		4	3	1.5	2.5	1.5	1.5	1.5	1.5	1.5	2	2	1.5	2	3	2	2
2	CRE	F	21.6	22.2	22.2	21.7	21.7	23	23	22.8	22.8	23.1	23.1	22	22	22.5	22.5	22	22	22.3	22.3	21.9	21.9	22.7	22.7	22.7	21.925	22.625	22.75	22.25	22.125	22.5		3.5	3	4.5	3.5	3	4.5	5	3.5	2.5	3	4.5	4.5	2	3	4	2.5
3	CRE	M	25	24.5	24.5	23.8	23.8	24.4	24.4	24.4	24.4	24.5	24.5	24.3	24.3	24.5	24.5	24.8	24.8	24.7	24.7	24.3	24.3	24.8	24.8	24.8	24.45	24.25	24.425	24.525	24.625	24.675		2	2	2.5	1	3	3	3	2	3	3	2	2.5	4.5	4	2	2
4	GFP	F	21.4	20.6	20.6	21.7	21.7	21.2	21.2	21.5	21.5	20.8	20.8	21	21	20.6	20.6	21.5	21.5	20.4	20.4	21	21	20.6	20.6	20.6	21.075	21.4	21.025	20.925	20.825	20.7		3.5	2.5	1.5	1.5	2.5	2.5	2	3	3	3	3	3.5	4	4	2.5	2.5
5	CRE	F	19.8	19.7	19.7	19.5	19.5	19.8	19.8	20.1	20.1	19.9	19.9	20	20	19.6	19.6	20.4	20.4	20.5	20.5	20.1	20.1	20.1	20.1	20.1	19.675	19.8	19.975	19.9	20.375	20.1		2	3	3.5	2.5	3.5	3.5	3.5	4	4.5	4.5	5	5	4.5	4	3	3
6	GFP	M	24.4	24.6	24.6	24.5	24.5	24.7	24.7	24.6	24.6	24.9	24.9	24.9	24.9	25.1	25.1	24.9	24.9	25.4	25.4	25	25	25.3	25.3	25.3	24.525	24.625	24.825	25	25.175	25.225		3	3	3	3	3	3.5	3.5	2.5	3	4	2	3.5	2.5	3	2.5	2.5
7	GFP	F	20.7	21.4	21.4	20.8	20.8	21.7	21.7	21	21	22	22	21.2	21.2	22	22	21.1	21.1	21.4	21.4	21.2	21.2	21.8	21.8	21.8	21.075	21.3	21.55	21.575	21.275	21.65		0.5	2	2	1	1	1.5	1.5	0.5	1	2	3.5	2	3.5	3.5	2	2
8	CRE	M	26.6	26.9	26.9	27.5	27.5	27.2	27.2	27.2	27.2	27.3	27.3	27.9	27.9	28.1	28.1	27.7	27.7	27.5	27.5	27	27	26.8	26.8	26.8	26.975	27.275	27.425	27.95	27.425	26.85		1	0.5	2.5	1.5	1	1.5	2.5	1.5	0	0.5	1.5	0.5	0	0.5	0	0.5
9	CRE	M	24.7	24.7	24.7	24.6	24.6	24.6	24.6	24.8	24.8	24.5	24.5	24.7	24.7	24.3	24.3	24.5	24.5	25	25	25.1	25.1	25	25	25	24.675	24.65	24.625	24.45	24.9	25.025		2.5	3.5	3	2.5	3.5	3.5	3.5	3	4	4	1.5	3.5	3	3.5	2.5	2.5
10	GFP	F	20.3	19.7	19.7	20.4	20.4	19.8	19.8	20.2	20.2	19.9	19.9	20	20	19.7	19.7	19.9	19.9	19.7	19.7	19.9	19.9	19.5	19.5	19.5	20.025	20.05	20	19.825	19.8	19.6		3.5	1	2.5	2	1	1	2	1	0.5	0.5	1	1.5	0	0.5	0	1
11	CRE	F	18.8	19.3	19.3	18.9	18.9	19.6	19.6	19.7	19.7	19.5	19.5	19.7	19.7	20.3	20.3	20.3	20.3	20.2	20.2	20.3	20.3	20.8	20.8	20.8	19.075	19.45	19.6	20.15	20.25	20.675		3.5	2	2	1.5	1.5	2	2	1	0.5	0.5	1	0.5	0	0.5	0	0.5
12	GFP	M	24.3	24.7	24.7	24.7	24.7	24.7	24.7	24.9	24.9	24.6	24.6	25	25	24.5	24.5	24.7	24.7	24.9	24.9	25.3	25.3	25	25	25	24.6	24.75	24.775	24.675	24.95	25.075		14.5	1.5	3	1.5	2	2	3.5	2	2	2	2	2.5	3	2	0.5	0.5
13	CRE	F	18.8	19.8	19.8	18.9	18.9	19.8	19.8	19.8	19.8	19.7	19.7	19.5	19.5	20	20	19.4	19.4	19.4	19.4	19.8	19.8	19.3	19.3	19.3	19.325	19.575	19.675	19.725	19.5	19.425		3.5	3.5	1.5	0.5	9	0	2	0	5	5.5	0.5	1.5	5.5	6	6.5	4
14	GFP	M	25.2	25.1	25.1	25.3	25.3	25.4	25.4	25	25	25.3	25.3	25.5	25.5	25.2	25.2	25.9	25.9	25.6	25.6	26.2	26.2	26.2	26.2	26.2	25.175	25.275	25.275	25.45	25.825	26.2		3.5	2.5	2	2	2	2	2.5	1.5	2.5	1	1	1.5	1.5	1	0.5	0.5
15	GFP	F	18.8	19.2	19.2	18.8	18.8	19	19	19	19	19.7	19.7	19.2	19.2	20	20	19.1	19.1	19.8	19.8	19.2	19.2	19.7	19.7	19.7	19	18.95	19.4	19.575	19.475	19.575		0.5	1.5	2.5	3	2.5	3	1.7936	1.7328	3	1.5	9	4	2.5	8	2.5	2
16	CRE	M	25.4	25.5	25.5	25.5	25.5	26.1	26.1	26.1	26.1	26.3	26.3	26.1	26.1	26.2	26.2	26.4	26.4	26.8	26.8	26.3	26.3	27.4	27.4	27.4	25.475	25.95	26.2	26.225	26.575	27.125		2	2	1.5	2.5	2	2.5	2	1.5	2	1	3	2.5	1.5	0.5	2	1.5
17	GFP	M	28.5	29	29	29	29	28.8	28.8	29.3	29.3	29.8	29.8	29.2	29.2	30.1	30.1	30	30	30	30	29.9	29.9	29.4	29.4	29.7	28.875	28.975	29.525	29.85	29.975	29.6		1.5	3	3.5	2	1	1	2	2	2	1.5	2	2	2	1.5	0.5	1
18	GFP	F	21.3	21.3	21.3	21.8	21.8	21.6	21.6	21.5	21.5	21.7	21.7	22	22	22.1	22.1	21.8	21.8	22.1	22.1	22.2	22.2	22.4	22.4	22.5	21.425	21.625	21.725	22	22.05	22.375		4.5	3.5	2.5	1.5	3.5	4	2	1	3	3	1	1	2	2.5	1	2
19	CRE	F	20.1	20.5	20.5	20.1	20.1	20.5	20.5	20.7	20.7	20.3	20.3	20.5	20.5	20.5	20.5	21	21	20.7	20.7	20.9	20.9	20.6	20.6	20.9	20.3	20.45	20.45	20.625	20.825	20.75		3	0	4	2.5	1	1	2.5	4	0.5	0	4.5	4	1	0	3	2.5
20	CRE	M	25.7	25.6	25.6	25.9	25.9	25.7	25.7	25.9	25.9	26.2	26.2	25.9	25.9	26.2	26.2	26.1	26.1	26	26	26.5	26.5	26.1	26.1	26	25.7	25.8	26.05	26.1	26.15	26.175		4	0	5	4.5	1	1	5.5	3.5	1	0.5	4.5	4.5	1.5	1	3.5	3
21	GFP	F	23.2	23.2	23.2	22.9	22.9	22.9	22.9	22.9	22.9	23.3	23.3	23.2	23.2	23.3	23.3	23.2	23.2	23.7	23.7	23.5	23.5	24.4	24.4	24.2	23.125	22.9	23.175	23.25	23.525	24.125		2.5	0.5	4	4.5	1	1.5	4.5	5.5	0.5	1	5	5.5	2	2	4	5
22	CRE	F	22	22.1	22.1	23.2	23.2	23.6	23.6	22.9	22.9	23.3	23.3	23.2	23.2	23.9	23.9	23.1	23.1	23.7	23.7	23	23	23.7	23.7	24.2	22.35	23.325	23.175	23.525	23.375	23.65		2.5	1.5	4	2	2.5	2	2	1	2.5	1	1	0.5	1.5	2	1	1.5
23	CRE	F	23	23.6	23.6	23.2	23.2	23.2	23.2	22.9	22.9	22.5	22.5	22.1	22.1	23	23	22.5	22.5	22.6	22.6	22.6	22.6	24	24	23	23.35	23.125	22.5	22.65	22.575	23.4		4	2.5	3	1.5	2.5	2	2	2	2	1	3	1	2.5	2	0.5	1.5
24	GFP	M	26	25.9	25.9	25.8	25.8	25.7	25.7	26.1	26.1	26.4	26.4	26.1	26.1	26.3	26.3	26	26	26.7	26.7	26.3	26.3	26.5	26.5	26.5	25.9	25.825	26.25	26.175	26.425	26.45		3	1.5	2.5	1	1.5	1	3	2	1	1	2	2.5	1	0.5	1	1.5
25	GFP	F	20.9	20.5	20.5	20.4	20.4	20.8	20.8	21	21	20.8	20.8	20.4	20.4	20.3	20.3	19.9	19.9	20.1	20.1	20.3	20.3	20	20	20	20.575	20.75	20.75	20.225	20.1	20.075		3	2	2	2.5	2.5	3	2.5	2.5	1.5	1.5	2.5	2.5	2.5	2.5	2	2.5
26	CRE	F	23.8	23.7	23.7	23.6	23.6	23.9	23.9	23.2	23.2	24	24	23.7	23.7	23	23	23.7	23.7	23.5	23.5	23.4	23.4	22.5	22.5	23.1	23.7	23.65	23.725	23.35	23.525	22.875		2.5	2	2	1.5	1.5	1	2	2	1.5	1	2	0.5	1	1	1	2
27	CRE	M	23.4	23.2	23.2	23.1	23.1	23.2	23.2	22.9	22.9	22.7	22.7	22.8	22.8	23.1	23.1	22.7	22.7	22.4	22.4	22.5	22.5	22.5	22.5	22.9	23.225	23.1	22.775	22.925	22.5	22.6		3	2.5	4.5	4.5	2	3	2.5	1.5	4	3.5	3.5	3	3.5	3	1.5	1.5
28	GFP	F	20.9	20.7	20.7	21.2	21.2	21	21	21.2	21.2	21.1	21.1	21.1	21.1	21	21	21.1	21.1	21	21	21.1	21.1	21.2	21.2	21.7	20.875	21.1	21.125	21.05	21.05	21.3		4	3.5	2	1.5	1	2	2	2.5	3	4	2	3.5	3.5	3.5	3	4.5
29	GFP	F	22.8	23	23	23.5	23.5	24	24	23.7	23.7	23.3	23.3	23.7	23.7	23.2	23.2	23.4	23.4	22.1	22.1	22.7	22.7	22.7	22.7	23.2	23.075	23.8	23.5	23.375	22.575	22.825		3.5	2	3	2.5	3	4	2.5	2.5	4	4.5	2	5.5	3.5	2.5	4	5
30	GFP	M	24	24.1	24.1	24	24	24.4	24.4	24.4	24.4	24.5	24.5	24.6	24.6	24.8	24.8	25.2	25.2	25	25	24.8	24.8	25.1	25.1	25.1	24.05	24.3	24.5	24.85	25	25.025		4.5	3.5	4	3.5	3	2.5	2.5	2	2	1	1	0.5	1	0.5	0	0.5
31	CRE	F	19.9	21.1	21.1	21.2	21.2	21.7	21.7	21.2	21.2	21.5	21.5	20.7	20.7	21	21	20.4	20.4	20.8	20.8	20.3	20.3	20.6	20.6	20.9	20.825	21.45	21.225	20.775	20.575	20.6		3.5	2.5	3	2	1.5	2	3	2	2	2	3	2	4	4	2	2
32	GFP	M	25.8	26.1	26.1	26.1	26.5	26.5	26.5	26.5	26.5	26.5	27	27	27	27	27	27	27.2	27.2	27.2	27.2	27.2	27.2	27.2	27.2	26.025	26.5	26.75	27	27.2	27.2		2.5	2.5	2.5	2.5	2.5	1	3	4	1	2	1	2	2.5	3	3	2.5
33	GFP	F	20.4	20.3	20.3	20.3	20.9	20.9	20.9	20.9	20.9	20.9	21.2	21.2	21.2	21.2	21.2	21.2	21.6	21.6	21.6	21.6	21.6	21.6	21.6	21.6	20.325	20.9	21.05	21.2	21.6	21.6		1.5	1.5	3	4	1	1	4.5	2.5	0.5	0.5	0.5	0.5	2	2	0	0.5
34	CRE	M	24.5	24.8	24.8	24.8	25.1	25.1	25.1	25.1	25.1	25.1	25.4	25.4	25.4	25.4	25.4	25.4	25.7	25.7	25.7	25.7	25.7	25.7	25.7	25.7	24.725	25.1	25.25	25.4	25.7	25.7		1.5	2	4	2	1.5	1	2	3	0	1	0.5	0.5	4	1.5	1.5	1.5
35	CRE	F	21.5	21.6	21.6	21.6	22.1	22.1	22.1	22.1	22.1	22.1	21.7	21.7	21.7	21.7	21.7	21.7	21.6	21.6	21.6	21.6	21.6	21.6	21.6	21.6	21.575	22.1	21.9	21.7	21.6	21.6		4.5	4	4	5.5	5	6.5	7	7	4.5	5.5	6	4	5	4.5	6	5
36	GFP	M	25.5	25.3	25.3	25.3	25.1	25.1	25.1	25.1	25.1	25.1	25	25	25	25	25	25	25.1	25.1	25.1	25.1	25.1	25.1	25.1	25.1	25.35	25.1	25.05	25	25.1	25.1		2.5	3.5	2.5	2	1	1	1	3	0.5	1.5	1	0.5	2.5	1.5	0.5	0.5
37	CRE	F	21.4	20.9	20.9	20.9	21.7	21.7	21.7	21.7	21.7	21.7	20.7	20.7	20.7	20.7	20.7	20.7	21.3	21.3	21.3	21.3	21.3	21.3	21.3	21.3	21.025	21.7	21.2	20.7	21.3	21.3		2	2	2	2	1.5	1.5	3.5	1	2	2	3	1.5	1.5	2	1	2.5
38	CRE	F	21.7	22.2	22.2	22.2	21	21	21	21	21	21	22	22	22	22	22	22	22.3	22.3	22.3	22.3	22.3	22.3	22.3	22.3	22.075	21	21.5	22	22.3	22.3		2.5	5	0	3.5	3.5	2.5	1.5	2.5	3.5	3.5	4.5	3	1.5	2	3	3.5
39	GFP	M	25.6	25.9	25.9	25.9	26.4	26.4	26.4	26.4	26.4	26.4	26.4	26.4	26.4	26.4	26.4	26.4	26.4	26.4	26.4	26.4	26.4	26.4	26.4	26.4	25.825	26.4	26.4	26.4	26.4	26.4		2	4	4	3	3.5	2.5	5	2	3.5	4.5	5	3	1	3.5	3.5	2
40	CRE	M	24.8	24.9	24.9	24.9	25.4	25.4	25.4	25.4	25.4	25.4	25.8	25.8	25.8	25.8	25.8	25.8	26	26	26	26	26	26	26	26	24.875	25.4	25.6	25.8	26	26		2.5	2	1.5	1.5	3	2.5	2	1	1.5	2.5	1.5	2	1.5	0.5	2	2
41	GFP	F	21.8	22.6	22.6	22.6	22.4	22.4	22.4	22.4	22.4	22.4	22.7	22.7	22.7	22.7	22.7	22.7	22.7	22.7	22.7	22.7	22.7	22.7	22.7	22.7	22.4	22.4	22.55	22.7	22.7	22.7		4.2	4.5	2	4.5	2.5	4	1.5	3	4	4	2.5	3	1.5	3	1.5	2
42	CRE	M	29.2	29.5	29.5	29.5	30	30	30	30	30	30	30.9	30.9	30.9	30.9	30.9	30.9	30.8	30.8	30.8	30.8	30.8	30.8	30.8	30.8	29.425	30	30.45	30.9	30.8	30.8		2	3.5	0	1	4	4.5	0.5	0.5	4.5	5.5	5	5	3	2.5	5.5	5.5
43	GFP	F	20.9	21.8	21.8	21.8	21.9	21.9	21.9	21.9	21.9	21.9	22.3	22.3	22.3	22.3	22.3	22.3	22.3	22.3	22.3	22.3	22.3	22.3	22.3	22.3	21.575	21.9	22.1	22.3	22.3	22.3		2	1.5	2	3.5	1	1	2	3	0.5	0.5	0.5	0	2	2	1	0.5
44	GFP	M	27.6	27.1	27.1	27.1	28.5	28.5	28.5	28.5	28.5	28.5	28.5	28.5	28.5	28.5	28.5	28.5	29.4	29.4	29.4	29.4	29.4	29.4	29.4	29.4	27.225	28.5	28.5	28.5	29.4	29.4		2	2	2	1.5	1	3.5	2.5	2	1	1	0.5	1	1.5	1.5	1	2.5
45	CRE	M	26.4	26.5	26.5	26.5	26.6	26.6	26.6	26.6	26.6	26.6	26.9	26.9	26.9	26.9	26.9	26.9	26.4	26.4	26.4	26.4	26.4	26.4	26.4	26.4	26.475	26.6	26.75	26.9	26.4	26.4		2.5	3.5	1.5	3.5	2.5	4.5	3	2.5	4.5	1.5	3	2.5	3.5	2.5	4	2.5
46	GFP	F	23	23.8	23.8	23.8	25.2	25.2	25.2	25.2	25.2	25.2	24.3	24.3	24.3	24.3	24.3	24.3	24.8	24.8	24.8	24.8	24.8	24.8	24.8	24.8	23.6	25.2	24.75	24.3	24.8	24.8		1	2	2	3	1	1	2.5	2.5	3	2	2	3.5	3.5	2.5	3.5	2
47	CRE	F	21.3	21.5	21.5	21.5	22.3	22.3	22.3	22.3	22.3	22.3	22.7	22.7	22.7	22.7	22.7	22.7	22.4	22.4	22.4	22.4	22.4	22.4	22.4	22.4	21.45	22.3	22.5	22.7	22.4	22.4		1.5	1.5	3.5	6	3	3	1	1.5	3	2.5	2.5	2.5	2	2	4.5	2.5
48	GFP	M	26.3	26.3	26.3	26.3	26.7	26.7	26.7	26.7	26.7	26.7	26.8	26.8	26.8	26.8	26.8	26.8	27.8	27.8	27.8	27.8	27.8	27.8	27.8	27.8	26.3	26.7	26.75	26.8	27.8	27.8		2.5	2	4	1.5	1	1	3.5	2.5	0	0.5	0.5	0	3.5	2.5	0.5	0
49	CRE	M	26.3	26.4	26.4	26.4	26.8	26.8	26.8	26.8	26.8	26.8	27.1	27.1	27.1	27.1	27.1	27.1	27.5	27.5	27.5	27.5	27.5	27.5	27.5	27.5	26.375	26.8	26.95	27.1	27.5	27.5		1	4.5	1.5	1	3.5	3	0	1	3.5	3.5	3	5	0	0.5	3.5	2.5
50	GFP	M	26.5	27	27	27	27.8	27.8	27.8	27.8	27.8	27.8	28.4	28.4	28.4	28.4	28.4	28.4	28.6	28.6	28.6	28.6	28.6	28.6	28.6	28.6	26.875	27.8	28.1	28.4	28.6	28.6		4	2	2	2	1.5	2.5	3	2.5	2	3.5	2.5	2.5	1.5	1	2	2.5
FORMULAS:
Volume of nicotine intake per BW (ml/kg) = Volume of nicotine intake (ml)/BW(g) * 1000
Volume of water intake per BW (ml/kg) = Volume of water intake (ml)/BW(g) * 1000
Total fluid intake per BW (ml/kg) = Volume of nicotine intake per BW (ml/kg) + Volume of water intake per BW (ml/kg)
Nicotine intake ratio = Volume of nicotine intake per BW (ml/kg)/Total fluid intake per BW (ml/kg)
Nicotine intake mass per BW
	at 10 µg/ml = Volume of nicotine intake (ml/kg) * 0.01
	at 25 µg/ml = Volume of nicotine intake (ml/kg) * 0.025
	at 50 µg/ml = Volume of nicotine intake (ml/kg) * 0.05
	at 100 µg/ml = Volume of nicotine intake (ml/kg) * 0.1
	at 150 µg/ml = Volume of nicotine intake (ml/kg) * 0.15
	at 200 µg/ml = Volume of nicotine intake (ml/kg) * 0.2
[truncated: 194 more columns]
