# Supplementary material for: Altered nicotine reward-associated behavior following α4 nAChR subunit deletion in ventral midbrain
Source: PLoS One. 2017 Jul 31;12(7):e0182142. doi: 10.1371/journal.pone.0182142 (PMC5536316; doi:10.1371/journal.pone.0182142)
Supplement: S2 File — Complete data set for results reported in Fig 3b–3e. (XLSX) [file pone.0182142.s008.xlsx]

## Sheet: alpha4-flox
Female in orange color	CPP Pre-test (sec)			CPP pre-test locomotor activity			NIC cond. day 1 locomotor activity
Male in Blue color	AAV-GFP	AAV-Cre-GFP		AAV-GFP	AAV-Cre-GFP		AAV-GFP	AAV-Cre-GFP
	317.81	205.77		2676	1968		2506	1373
	148.47	168.33		1809	2722		1025	1858
	217.17	199.65		2583	2855		1817	2742
	303.97	240.46		2736	2538		3015	1290
	268.63	240.4		2629	2709		2437	1514
	290.71	266.23		3173	2554		1391	2444
	260.22	257.84		2242	2181		1771	1866
	237.87	252.41		2745	2782		2093	2003
	269.46	310.66		3270	3023		1886	2579
	275.36	241.71		2846	2395		2275	2399
	CPP Post-test (sec)			CPP post-test locomotor activity			NIC cond. day 2 locomotor activity
	AAV-GFP	AAV-Cre-GFP		AAV-GFP	AAV-Cre-GFP		AAV-GFP	AAV-Cre-GFP
	514.41	169.25		2237	1492		2819	2416
	256.6	150.54		1648	2072		970	893
	364.22	218.34		2674	2304		2285	1850
	411.83	266.57		2592	2797		2675	1208
	373.84	432.74		2145	2136		2126	1266
	339.07	269.31		2111	2651		1591	2357
	242.1	173.81		2237	2205		1451	847
	424.75	237.52		2398	2390		2458	1558
	322.16	440.63		2940	2475		1058	1421
	446.51	348.26		2245	2095		1677	1237
	CPP Preference Score (Post-Pre)						NIC cond. day 3 locomotor activity
	AAV-GFP	AAV-Cre-GFP					AAV-GFP	AAV-Cre-GFP
	196.6	-36.52					2819	2167
	108.13	-17.79					930	1057
	147.05	18.69					1525	1969
	107.86	26.11					2450	1165
	105.21	192.34					2177	1269
	48.36	3.08					1077	2692
	-18.12	-84.03					1549	1296
	186.88	-14.89					2031	1542
	52.7	129.97					824	2104
	171.15	106.55					1297	1797

## Sheet: C57 WT Male
	CPP Pre-test (sec)
	0.0 mg/kg	0.25 mg/kg	0.5 mg/kg
	329.63	226.91	310.48
	291.01	205.57	264.79
	263.48	276.58	146.59
	309.11	262.28	239.63
	223.88	194.42	334.5
	235.18	239.78	276.78
	395.8	339.55	309.09
	301.61	256.55	298.74
	331.92	180.48	154.1
	299	245.4	291.71
	156.02	253.6	242.06
	264.08	312.1	190.8
	CPP Post-test (sec)
	0.0 mg/kg	0.25 mg/kg	0.5 mg/kg
	350.26	270.8	482.25
	335.06	577.36	424.25
	289.87	195.45	434.06
	396.22	372.54	331.68
	251.09	534.48	336.41
	240.8	440.12	556.95
	255.16	366.92	410.09
	166.25	206.22	279.15
	347.94	410.03	160.08
	348.51	326.26	397.97
	215.07	408.94	483.72
	325.68	473.27	316.65
	CPP Place Preference Score (Post-Pre)
	0.0 mg/kg	0.25 mg/kg	0.5 mg/kg
	20.63	43.89	171.77
	44.05	371.79	159.46
	26.39	-81.13	287.47
	87.11	110.26	92.05
	27.21	340.06	1.91
	5.62	200.34	280.17
	-140.64	27.37	101
	-135.36	-50.33	-19.59
	16.02	229.55	5.98
	49.51	80.86	106.26
	59.05	155.34	241.66
	61.6	161.17	125.85
