# Supplementary material for: Altered nicotine reward-associated behavior following α4 nAChR subunit deletion in ventral midbrain
Source: PLoS One. 2017 Jul 31;12(7):e0182142. doi: 10.1371/journal.pone.0182142 (PMC5536316; doi:10.1371/journal.pone.0182142)
Supplement: S3 File — Complete data set for results reported in Fig 4b and 4c and S6 Fig. (XLSX) [file pone.0182142.s009.xlsx]

## Sheet: ACh currents
ACh(1 mM)-evoked currents (-pA)					ACh(1 mM)-evoked currents (-pA)
alpha4-flox		C57 WT			alpha4-flox Cre+
Cre-	Cre+	Cre-	Cre+		pre-MII	post-MII	pre-aCSF	post-aCSF
75	28	143	42		42	18	39	37
86	14	44	68		22	8	42	45
45	8	143	115		36	9	14	15
85	36	154	65		32	13	20	20
120	26	35	169
71	8	85	131
51	32	174	109
78	6		123
73	39
92	27
107	42
101	22
88	36
54	32
128
110
85
61
94
