# Supplementary material for: Altered nicotine reward-associated behavior following α4 nAChR subunit deletion in ventral midbrain
Source: PLoS One. 2017 Jul 31;12(7):e0182142. doi: 10.1371/journal.pone.0182142 (PMC5536316; doi:10.1371/journal.pone.0182142)
Supplement: S4 File — Complete data set for results reported in Fig 5b. (XLSX) [file pone.0182142.s010.xlsx]

## Sheet: AMPA NMDA ratio
AMPA to NMDA ratio
AAV-GFP		AAV-Cre-GFP
saline	nicotine	saline	nicotine
3.06	3.65	2.09	2.71
1.24	4.74	1.75	1.96
1.98	3.41	2.36	2.23
2.31	4.61	2.47	2.21
2.15	4.63	1.97	2.78
2.64	3.55	1.91	2.17
3.22	3.22	2.54	3.34
2.46	3.55	2.49
	3.47
	4.86
	3.38
	3.96
	3.72
	3.39
	4.36
	3.02
